# Supplementary material for: Zebrafish Mutant Lines Reveal the Interplay between nr3c1 and nr3c2 in the GC-Dependent Regulation of Gene Transcription
Source: Int J Mol Sci. 2022 Feb 28;23(5):2678. doi: 10.3390/ijms23052678 (PMC8910431; doi:10.3390/ijms23052678)
Supplement: Supplementary file 1 [file ijms-23-02678-s001.zip]

Archive with 1 entries (1 files):
- ijms-1594556-supplementary.pdf
